# Supplementary material for: Candida vaginitis among symptomatic pregnant women attending antenatal clinics in Mwanza, Tanzania
Source: BMC Res Notes. 2019 Nov 27;12:775. doi: 10.1186/s13104-019-4793-z (PMC6881989; doi:10.1186/s13104-019-4793-z)
Supplement: Supplementary file 1 — Additional file 1: Table S1. Antifungal susceptibility test data. [file 13104_2019_4793_MOESM1_ESM.xlsx]

## Sheet: Sheet1
ID	Candida spp.	Fluconazole	Voriconazole	Posaconazole	Caspofungin	Micafungin	5-Flucytosine
1	Candida tropicals	0.25	0.03125	0.0625	0.125	0.0625	0.03125
6	Candida albicans	0.25	0.003906	0.0625	0.25	0.0625	0.125
26	Candida albicans	0.25	0.003906	0.015625	0.125	0.0625	0.0625
42	Candida tropicals	0.5	0.0625	0.0625	0.125	0.0625	0.0625
47	Candida albicans	0.25	0.03125	0.03125	0.25	0.0625	0.0625
48	Candida albicans	0.25	0.003906	0.015625	0.125	0.0625	0.0625
55	Candida albicans	0.25	0.003906	0.007813	0.25	0.0351562	0.25
60	Candida albicans	0.25	0.125	0.03125	0.125	0.0625	0.0625
92	Candida albicans	0.25	0.003906	0.015625	0.125	0.0195312	0.5
99	Candida tropicals	0.5	0.25	0.03125	0.125	0.03125	0.0625
104	Candida krusei	64	0.25	0.125	0.25	0.25	4
105	Candida glabrata	4	0.125	0.25	0.125	0.03125	0.0625
107	Candida albicans	0.25	0.03125	0.125	0.125	0.125	0.0625
125	Candida albicans	0.25	0.03125	0.03125	0.25	0.0625	0.0625
133	Candida glabrata	0.25	0.0625	0.25	0.25	0.0175781	0.125
145	Candida krusei	32	0.03125	0.25	0.5	0.1875	4
151	Candida albicans	0.25	0.003906	0.015625	0.125	0.0625	0.25
153	Candida albicans	0.25	0.003906	0.015625	0.25	0.0625	0.0625
155	Candida albicans	0.25	0.0625	0.0078125	0.25	0.0625	0.5
157	Candida albicans	0.25	0.003906	0.015625	0.125	0.046875	0.125
158	Candida albicans	0.25	0.003906	0.015625	0.125	0.0625	0.5
160	Candida albicans	0.25	0.003906	0.015625	0.125	0.0625	0.125
161	Candida albicans	0.25	0.003906	0.015625	0.125	0.0625	0.25
163	Candida albicans	0.25	0.003906	0.015625	0.125	0.0625	0.25
164	Candida albicans	0.25	0.003906	0.03125	0.125	0.0625	0.25
166	Candida albicans	0.25	0.003906	0.015625	0.125	0.0625	0.25
167	Candida tropicals	0.5	0.0625		0.125	0.125	0.0625
170	Candida tropicals	0.5	0.0625	0.0625	0.25	0.125	0.125
171	Candida tropicals	0.5	0.0625	0.0625	0.125	0.125	0.0625
173	Candida tropicals	0.5	0.003906	0.03125	0.125	0.125	0.125
174	Candida tropicals	0.25	0.0625	0.0625	0.125	0.125	0.0625
177	Candida tropicals	0.5	0.0625	0.0625	0.125	0.125	0.0625
179	Candida tropicals	0.25	0.03125	0.0625	0.25	0.125	0.0625
181	Candida albicans	0.25	0.25	0.0234375	0.125	0.0625	0.0625
182	Candida tropicals	0.5	0.125	0.015625	0.125	0.125	0.0625
183	Candida glabrata	8	0.003906	0.25	0.125	0.03125	0.03125
184	Candida albicans	0.25	0.003906	0.015625	0.125	0.0175781	0.125
187	Candida glabrata	8	0.003906	0.007813	0.25	0.03125	0.0625
188	Candida albicans	0.25	0.003906	0.03125	0.0625	0.0625	0.5
188	Candida albicans	0.25	0.003906	0.015625	0.125	0.0234375	0.5
189	Candida krusei	32	0.25	0.125	0.5	0.25	4
193	Candida glabrata	8	0.25	0.5	0.25	0.03125	0.0625
194	Candida glabrata	8	0.125	0.25	0.25	0.03125	0.03125
196	Candida glabrata	8	0.015625	0.25	0.25	0.03125	0.03125
198	Candida glabrata	8	0.015625	0.5	0.125	0.03125	0.0625
199	Candida tropicals	0.5	0.003906	0.03125	0.125	0.125	0.125
200	Candida tropicals	0.25	0.03125	0.0625	0.125	0.0625	0.0625
201	Candida tropicals	0.25	0.0625	0.0625	0.25	0.125	0.0625
202	Candida glabrata	8	0.125	0.25	0.25	0.03125	0.0625
203	Candida tropicals	0.5	0.0625	0.0625	0.125	0.0625	0.125
204	Candida tropicals	0.25	0.03125	0.03125	0.25	0.125	0.0625
205	Candida tropicals	0.5	0.0039063	0.0625	0.125	0.0625	0.125
206	Candida albicans	0.25	0.003906	0.015625	0.25	0.0625	0.0625
208	Candida albicans	0.25	0.03125	0.03125	0.125	0.0625	0.5
209	Candida albicans	0.25	0.003906	0.007813	1	0.03125	0.0625
210	Candida albicans	0.25	0.003906	0.015625	0.25	0.0625	0.0625
212	Candida albicans	0.25	0.125	0.03125	0.125	0.0625	0.0625
213	Candida albicans	0.25	0.003906	0.015625	0.25	0.0625	0.0625
215	Candida tropicals	0.5	0.0625	0.0625	0.125	0.0625	0.0625
216	Candida albicans	0.25	0.003906	0.007813	0.25	0.046875	0.0625
220	Candida tropicals	0.25	0.25	0.03125	0.125	0.03125	0.0625
223	Candida tropicals	0.25	0.03125	0.03125	0.0625	0.03125	0.0625
225	Candida glabrata	8	0.125	0.25	0.125	0.03125	0.03125
226	Candida albicans	0.25	0.125	0.03125	0.125	0.0625	0.5
227	Candida albicans	0.25	0.003906	0.015625	0.125	0.125	0.5
227	Candida tropicals	0.5	0.126953	0.0625	0.125	0.0625	0.125
228	Candida albicans	0.25	0.003906	0.015625	0.125	0.0625	0.0625
229	Candida albicans	0.25	0.125	0.03125	0.125	0.0625	0.5
232	Candida albicans	0.25	0.03125	0.03125	0.25	0.0625	0.0625
235	Candida parapsilosis	0.25	0.003906	0.0234375	0.25	2	0.0625
236	Candida albicans	0.25	0.003906	0.015625	0.125	0.125	0.0625
241	Candida albicans	0.25	0.003906	0.03125	0.25	0.125	0.0625
242	Candida albicans	0.25	0.003906	0.015625	0.25	0.0625	0.03125
242	Candida tropicals	0.25	0.0625	0.0625	0.125	0.0625	0.0625
245	Candida albicans	0.25	0.003906	0.015625	0.25	0.125	0.0625
248	Candida tropicals	0.5	0.25	0.125	0.125	0.125	0.25
252	Candida tropicals	0.25	0.03125	0.03125	0.125	0.03125	0.0625
253	Candida albicans	0.25	0.125	0.03125	0.25	0.0625	0.0625
255	Candida albicans	0.25	0.003906	0.015625	0.25	0.0625	0.0625
257	Candida albicans	0.25	0.003906	0.015625	0.25	0.125	0.0625
259	Candida tropicals	0.625	0.003906	0.03125	0.125	0.0625	0.25
261	Candida albicans	4	0.003906	0.25	0.25	0.03125	0.0625
261	Candida glabrata	0.25	0.003906	0.015625	0.25	0.0351562	0.0625
262	Candida albicans	0.25	0.125	0.03125	0.125	0.0625	0.125
265	Candida tropicals	0.25	0.03125	0.03125	0.125	0.0625	0.0625
265	Candida albicans	1	0.003906	0.0625	0.125	0.0625	0.0625
266	Candida albicans	0.25	0.003906	0.015625	0.125	0.0625	0.25
267	Candida albicans	0.25	0.003906	0.015625	0.25	0.046875	0.0625
271	Candida albicans	0.25	0.003906	0.015625	0.25	0.0625	8
274	Candida tropicals	0.25	0.003906	0.0625	0.125	0.0625	0.0625
275	Candida albicans	0.625	0.003906	0.015625	0.125	0.0625	0.25
278	Candida tropicals	0.5	0.0625	0.0625	0.125	0.0625	0.0625
279	Candida albicans	0.25	0.0625	0.015625	0.125	0.03125	0.25
279	Candida tropicals	0.5	0.00390625	0.0625	0.125	0.125	0.0625
280	Candida albicans	0.25	0.003906	0.007813	0.25	0.0625	0.0625
283	Candida albicans	0.25	0.03125	0.0625	0.125	0.125	0.125
286	Candida tropicals	0.5	0.03125	0.03125	0.125	0.125	0.0625
288	Candida tropicals	0.5	0.0625	0.03125	0.125	0.125	0.125
